# Supplementary material for: Occurrence and Molecular Variability of the Main Kiwifruit Viruses in the Sichuan Province of China
Source: Viruses. 2022 Nov 6;14(11):2460. doi: 10.3390/v14112460 (PMC9696399; doi:10.3390/v14112460)
Supplement: Supplementary file 1 [file viruses-14-02460-s001.zip]

Archive with 1 entries (1 files):
- viruses-1957123-supplementary.pdf
